# Supplementary material for: The Lack of Standardized Outcomes for Surgical Salvage of HPV-Positive Recurrent Oropharyngeal Squamous Cell Carcinoma: A Systematic Scoping Review
Source: Cancers (Basel). 2023 May 19;15(10):2832. doi: 10.3390/cancers15102832 (PMC10216204; doi:10.3390/cancers15102832)
Supplement: Supplementary file 1 [file cancers-15-02832-s001.zip]

Archive with 1 entries (1 files):
- cancers-2362652-supplementary.pdf
